# Supplementary material for: Eco-Friendly UPLC–MS/MS Method for Determination of a Fostamatinib Metabolite, Tamatinib, in Plasma: Pharmacokinetic Application in Rats
Source: Molecules. 2021 Jul 31;26(15):4663. doi: 10.3390/molecules26154663 (PMC8348403; doi:10.3390/molecules26154663)
Supplement: Supplementary file 1 [file molecules-26-04663-s001.zip]

Archive with 1 entries (1 files):
- molecules-1204430-supplementary.pdf
